# Supplementary material for: Comprehensive molecular and phenotypic profiling of uropathogenic Escherichia coli in a Honduran healthcare setting: virulence, resistance and phylogeny
Source: Front Microbiol. 2025 Oct 2;16:1656938. doi: 10.3389/fmicb.2025.1656938 (PMC12528171; doi:10.3389/fmicb.2025.1656938)
Supplement: Supplementary file 2 [file Table_2.xlsx]

## Sheet: Supplementary Material 1A
ID	Gender	Age Group	Hospital Zone	fimH	sfaD	papG-ll	papC	fliCD	sat	hlyA	vat	cnf-1	kpsM	agn43	traT	fyuA	iucD	iha	iutA	feoB	#Genes	Virulence Profile	Profile ID	Gender
39	Men	>50 y.o	Urology	1	0	0	0	1	0	0	0	1	1	1	0	1	0	0	0	1	7	fimH, fliCD, cnf-1, kpsM, agn43, fyuA, feoB	1	Men
10	Men	>50 y.o	Internal Medicine	1	0	0	0	1	0	1	0	0	0	1	0	1	0	1	0	1	7	fimH, fliCD, hlyA, agn43, fyuA, iha, feoB	2	Men
93	Men	>50 y.o	Endocrinology	1	0	0	0	1	0	1	0	0	1	0	0	1	0	0	0	1	6	fimH, fliCD, hlyA, kpsM, fyuA, feoB	3	Men
84	Men	>50 y.o	Emergency	1	0	0	0	1	0	1	0	0	1	0	1	0	1	1	0	1	8	fimH, fliCD, hlyA, kpsM, traT, iucD, iha, feoB	4	Men
94	Men	>50 y.o	Urology	1	0	0	0	1	0	1	1	0	0	1	0	0	1	0	0	1	7	fimH, fliCD, hlyA, vat, agn43, iucD, feoB	5	Men
120	Men	>50 y.o	Emergency	1	0	0	0	1	1	1	0	0	1	0	1	1	0	1	1	1	10	fimH, fliCD, sat, hlyA, kpsM, traT, fyuA, iha, iutA, feoB	6	Men
114	Men	6 a 12 y.o	External Consultation	1	0	0	0	1	1	0	0	0	1	0	0	1	0	1	0	1	7	fimH, fliCD, sat, kpsM, fyuA, iha, feoB	7	Men
27	Men	17 a 50 y.o	Internal Medicine	1	0	0	0	1	0	0	0	0	0	0	1	1	1	0	1	1	7	fimH, fliCD, traT, fyuA, iucD, iutA, feoB	8	Men
96	Men	>50 y.o	Emergency	1	0	1	1	1	0	1	0	0	0	1	0	1	0	0	0	1	8	fimH, papG-II, papC, fliCD, hlyA, agn43, fyuA, feoB	9	Men
100	Men	< 5 y.o	Pediatrics	1	0	1	1	1	0	1	0	0	1	1	1	1	1	1	1	1	13	fimH, papG-II, papC, fliCD, hlyA, kpsM, agn43, traT, fyuA, iucD, iha, iutA, feoB	10	Men
64	Men	13 a 50 y.o	External Consultation	1	0	1	1	1	1	1	0	0	0	1	0	1	1	1	0	1	11	fimH, papG-II, papC, fliCD, sat, hlyA, agn43, fyuA, iucD, iha, feoB	11	Men
118	Men	>50 y.o	General Medicine	1	0	1	1	0	1	1	0	0	0	1	1	1	1	1	1	1	12	fimH, papG-II, papC, sat, hlyA, agn43, traT, fyuA, iucD, iha, iutA, feoB	12	Men
60	Men	>50 y.o	Urology	1	0	1	1	0	1	1	0	1	1	1	0	1	1	1	0	1	12	fimH, papG-II, papC, sat, hlyA, cnf-1, kpsM, agn43, fyuA, iucD, iha, feoB	13	Men
88	Men	16 a 50 y.o	Urology	1	0	1	1	0	1	1	0	1	1	1	1	1	1	1	0	1	13	fimH, papG-II, papC, sat, hlyA, cnf-1, kpsM, agn43, traT, fyuA, iucD, iha, feoB	14	Men
90	Men	>50 y.o	External Consultation	1	0	1	1	0	1	1	0	1	1	1	1	1	1	1	0	1	13	fimH, papG-II, papC, sat, hlyA, cnf-1, kpsM, agn43, traT, fyuA, iucD, iha, feoB	14	Men
116	Men	>50 y.o	Internal Medicine	1	0	1	1	0	1	1	0	1	1	1	1	1	1	1	0	1	13	fimH, papG-II, papC, sat, hlyA, cnf-1, kpsM, agn43, traT, fyuA, iucD, iha, feoB	14	Men
56	Men	>50 y.o	Internal Medicine	1	0	1	1	0	1	1	0	1	1	1	1	1	1	1	0	1	13	fimH, papG-II, papC, sat, hlyA, cnf-1, kpsM, agn43, traT, fyuA, iucD, iha, feoB	14	Men
119	Men	>50 y.o	Medicine	1	0	1	1	0	1	1	0	1	1	1	1	1	1	1	0	1	13	fimH, papG-II, papC, sat, hlyA, cnf-1, kpsM, agn43, traT, fyuA, iucD, iha, feoB	14	Men
80	Men	< 5 y.o	Emergency	1	0	1	1	0	1	1	0	0	1	1	0	1	1	1	1	1	12	fimH, papG-II, papC, sat, hlyA, kpsM, agn43, fyuA, iucD, iha, iutA, feoB	15	Men
54	Men	>50 y.o	Emergency	1	0	1	1	0	1	1	0	0	1	1	1	1	1	1	0	1	12	fimH, papG-II, papC, sat, hlyA, kpsM, agn43, traT, fyuA, iucD, iha, feoB	16	Men
21	Men	15 a 50 y.o	Urology	1	0	1	0	0	1	1	0	1	1	1	1	0	1	1	1	1	12	fimH, papG-II, sat, hlyA, cnf-1, kpsM, agn43, traT, iucD, iha, iutA, feoB	17	Men
18	Men	>50 y.o	General Medicine	1	1	1	1	1	0	1	0	1	1	1	1	1	1	1	1	1	15	fimH, safaD/focC, papG-II, papC, fliCD, hlyA, cnf-1, kpsM, agn43, traT, fyuA, iucD, iha, iutA, feoB	18	Men
65	Men	>50 y.o	Internal Medicine	1	0	0	0	0	1	1	0	0	0	1	0	1	1	1	0	1	8	fimH, sat, hlyA, agn43, fyuA, iucD, iha, feoB	19	Men
44	Men	14 a 50 y.o	Rheumatology	1	0	0	0	0	1	1	0	0	0	1	1	1	1	1	0	1	9	fimH, sat, hlyA, agn43, traT, fyuA, iucD, iha, feoB	20	Men
11	Men	18 a 50 y.o	Urology	1	0	0	0	0	1	1	0	0	0	1	1	1	1	1	0	1	9	fimH, sat, hlyA, agn43, traT, fyuA, iucD, iha, feoB	20	Men
92	Men	7 a 12 y.o	Pediatrics	1	1	0	0	1	0	1	1	0	1	1	1	1	1	0	1	1	12	fimH, sfaD/focC, fliCD, hlyA, vat, kpsM, agn43, traT, fyuA, iucD, iutA, feoB	21	Men
103	Men	< 5 y.o	Emergency	1	1	1	1	1	1	1	0	0	1	1	1	1	1	1	0	1	14	fimH, sfaD/focC, papG-II, papC, fliCD, sat, hlyA, kpsM, agn43, traT, fyuA, iucD, iha, feoB	22	Men
7	Women	13 a 50 y.o	Emergency	1				1												1	3	fimH, fliCD, feoB	1	Women
9	Women	<5 y.o	Pediatrics	1				1												1	3	fimH, fliCD, feoB	1	Women
40	Women	>50 y.o	Internal Medicine	1				1												1	3	fimH, fliCD, feoB	1	Women
41	Women	13 a 50 y.o	Ginecology	1				1												1	3	fimH, fliCD, feoB	1	Women
71	Women	13 a 50 y.o	External Consultation	1				1												1	3	fimH, fliCD, feoB	1	Women
12	Women	>50 y.o	Outpatient	1				1								1	1		1	1	6	fimH, fliCD, fyuA, iucD, iutA, feoB	2	Women
15	Women	>50 y.o	Internal Medicine	1				1								1	1		1	1	6	fimH, fliCD, fyuA, iucD, iutA, feoB	2	Women
22	Women	<5 y.o	Emergency	1				1		1				1	1	1				1	7	fimH, fliCD, hlyA, agn43, traT, fyuA, feoB	3	Women
53	Women	>50 y.o	Internal Medicine	1				1		1				1	1	1				1	7	fimH, fliCD, hlyA, agn43, traT, fyuA, feoB	3	Women
51	Women	13 a 50 y.o	Emergency	1				1					1							1	4	fimH, fliCD, kpsM, feoB	4	Women
73	Women	<5 y.o	Emergency	1				1					1							1	4	fimH, fliCD, kpsM, feoB	4	Women
91	Women	13 a 50 y.o	Pediatrics	1				1					1							1	4	fimH, fliCD, kpsM, feoB	4	Women
4	Women	13 a 50 y.o	Outpatient	1				1							1					1	4	fimH, fliCD, traT, feoB	5	Women
26	Women	>50 y.o	Ginecology	1				1							1					1	4	fimH, fliCD, traT, feoB	5	Women
30	Women	13 a 50 y.o	Emergency	1				1							1					1	4	fimH, fliCD, traT, feoB	5	Women
33	Women	>50 y.o	Medicine	1				1							1					1	4	fimH, fliCD, traT, feoB	5	Women
34	Women	>50 y.o	External Consultation	1				1							1	1	1		1	1	7	fimH, fliCD, traT, fyuA, iucD, iutA, feoB	6	Women
36	Women	>50 y.o	Internal Medicine	1				1							1	1	1		1	1	7	fimH, fliCD, traT, fyuA, iucD, iutA, feoB	6	Women
24	Women	13 a 50 y.o	Hematology	1				1							1		1		1	1	6	fimH, fliCD, traT, iucD, iutA, feoB	7	Women
28	Women	>50 y.o	Internal Medicine	1				1							1		1		1	1	6	fimH, fliCD, traT, iucD, iutA, feoB	7	Women
37	Women	>50 y.o	Internal Medicine	1				1							1		1		1	1	6	fimH, fliCD, traT, iucD, iutA, feoB	7	Women
1	Women	13 a 50 y.o	Ginecology	1			1	1	1					1						1	6	fimH, papC, fliCD, sat, agn43, feoB	8	Women
2	Women	>50 y.o	Medicine	1			1	1	1					1						1	6	fimH, papC, fliCD, sat, agn43, feoB	8	Women
81	Women	>50 y.o	Internal Medicine	1		1	1		1	1		1	1	1	1	1	1	1		1	13	fimH, papG-II, papC, sat, hlyA, cnf-1, kpsM, agn43, traT, fyuA, iucD, iha, feoB	9	Women
130	Women	13 a 50 y.o	Medicine	1		1	1		1	1		1	1	1	1	1	1	1		1	13	fimH, papG-II, papC, sat, hlyA, cnf-1, kpsM, agn43, traT, fyuA, iucD, iha, feoB	9	Women
16	Women	13 a 50 y.o	Pathologic Puerperium	1		1	1		1	1		1	1	1	1	1	1	1	1	1	14	fimH, papG-II, papC, sat, hlyA, cnf-1, kpsM, agn43, traT, fyuA, iucD, iha, iutA, feoB	10	Women
17	Women	<5 y.o	Nephrology	1		1	1		1	1		1	1	1	1	1	1	1	1	1	14	fimH, papG-II, papC, sat, hlyA, cnf-1, kpsM, agn43, traT, fyuA, iucD, iha, iutA, feoB	10	Women
31	Women	>50 y.o	Internal Medicine	1		1	1		1	1		1	1	1	1	1	1	1	1	1	14	fimH, papG-II, papC, sat, hlyA, cnf-1, kpsM, agn43, traT, fyuA, iucD, iha, iutA, feoB	10	Women
47	Women	>50 y.o	External Consultation	1		1	1		1	1		1	1	1	1	1	1	1	1	1	14	fimH, papG-II, papC, sat, hlyA, cnf-1, kpsM, agn43, traT, fyuA, iucD, iha, iutA, feoB	10	Women
55	Women	>50 y.o	Emergency	1		1	1		1	1			1	1	1	1	1	1		1	12	fimH, papG-II, papC, sat, hlyA, kpsM, agn43, traT, fyuA, iucD, iha, feoB	11	Women
79	Women	>50 y.o	Emergency	1		1	1		1	1			1	1	1	1	1	1		1	12	fimH, papG-II, papC, sat, hlyA, kpsM, agn43, traT, fyuA, iucD, iha, feoB	11	Women
121	Women	>50 y.o	Emergency	1		1	1		1	1			1	1	1	1	1	1		1	12	fimH, papG-II, papC, sat, hlyA, kpsM, agn43, traT, fyuA, iucD, iha, feoB	11	Women
131	Women	13 a 50 y.o	Internal Medicine	1		1	1		1	1			1	1	1	1	1	1		1	12	fimH, papG-II, papC, sat, hlyA, kpsM, agn43, traT, fyuA, iucD, iha, feoB	11	Women
46	Women	<5 y.o	Emergency	1		1	1		1	1			1	1	1	1	1	1	1	1	13	fimH, papG-II, papC, sat, hlyA, kpsM, agn43, traT, fyuA, iucD, iha, iutA, feoB	12	Women
69	Women	<5 y.o	Pediatrics	1		1	1		1	1			1	1	1	1	1	1	1	1	13	fimH, papG-II, papC, sat, hlyA, kpsM, agn43, traT, fyuA, iucD, iha, iutA, feoB	12	Women
77	Women	7 a 12 y.o	Pediatrics	1		1	1		1	1			1	1	1	1	1	1	1	1	13	fimH, papG-II, papC, sat, hlyA, kpsM, agn43, traT, fyuA, iucD, iha, iutA, feoB	12	Women
87	Women	<5 y.o	Emergency	11		1	1		1	1			1	1	1	1	1	1	1	1	23	fimH, papG-II, papC, sat, hlyA, kpsM, agn43, traT, fyuA, iucD, iha, iutA, feoB	12	Women
128	Women	5 a 12 y.o	Emergency	1					1					1	1	1	1	1	1	1	9	fimH, sat, agn43, traT, fyuA, iucD, iha, iutA, feoB	13	Women
3	Women	>50 y.o	Rheumatology	1					1	1				1	1	1	1	1		1	9	fimH, sat, hlyA, agn43, traT, fyuA, iucD, iha, feoB	14	Women
5	Women	13 a 50 y.o	External Consultation	1					1	1				1	1	1	1	1		1	9	fimH, sat, hlyA, agn43, traT, fyuA, iucD, iha, feoB	14	Women
6	Women	13 a 50 y.o	External Consultation	1					1	1				1	1	1	1	1		1	9	fimH, sat, hlyA, agn43, traT, fyuA, iucD, iha, feoB	14	Women
104	Women	13 a 50 y.o	External Consultation	1					1	1				1	1	1	1	1		1	9	fimH, sat, hlyA, agn43, traT, fyuA, iucD, iha, feoB	14	Women
95	Women	7 a 12 y.o	Pediatics	1					1	1	1			1		1	1	1		1	9	fimH, sat, hlyA, vat, agn43, fyuA, iucD, iha, feoB	15	Women
107	Women	13 a 50 y.o	Pediatrics	1					1	1	1			1		1	1	1		1	9	fimH, sat, hlyA, vat, agn43, fyuA, iucD, iha, feoB	15	Women
62	Women	13 a 50 y.o	External Consultation	1				1						1						1	4	fimH, fliCD, agn43, feoB	16	Women
68	Women	13 a 50 y.o	Internal Medicine	1				1						1	1	1	1			1	7	fimH, fliCD, agn43, traT, fyuA, iucD, feoB	17	Women
48	Women	13 a 50 y.o	Emergency	1				1						1	1	1	1	1		1	8	fimH, fliCD, agn43, traT, fyuA, iucD, iha, feoB	18	Women
35	Women	13 a 50 y.o	External Consultation	1				1						1	1		1		1	1	7	fimH, fliCD, agn43, traT, iucD, iutA, feoB	19	Women
110	Women	>50 y.o	Internal Medicine	1				1		1								1	1	1	6	fimH, fliCD, hlyA, iha, iutA, feoB	20	Women
106	Women	13 a 50 y.o	Ginecology	1				1		1			1	1				1		1	7	fimH, fliCD, hlyA, kpsM, agn43, iha, feoB	21	Women
58	Women	13 a 50 y.o	Ginecology	1				1		1			1	1	1			1		1	8	fimH, fliCD, hlyA, kpsM, agn43, traT, iha, feoB	22	Women
99	Women	13 a 50 y.o	Internal Medicine	1				1		1			1		1					1	6	fimH, fliCD, hlyA, kpsM, traT, feoB	23	Women
20	Women	13 a 50 y.o	Ginecology	1				1		1			1		1			1	1	1	8	fimH, fliCD, hlyA, kpsM, traT, iha, iutA, feoB	24	Women
98	Women	13 a 50 y.o	Cardiology	1				1		1					1	1	1		1	1	8	fimH, fliCD, hlyA, traT, fyuA, iucD, iutA, feoB	25	Women
86	Women	13 a 50 y.o	External Consultation	1				1		1	1			1			1	1	1	1	9	fimH, fliCD, hlyA, vat, agn43, iucD, iha, iutA, feoB	26	Women
102	Women	<5 y.o	Emergency	1				1					1		1					1	5	fimH, fliCD, kpsM, traT, feoB	27	Women
23	Women	>50 y.o	Emergency	1				1					1		1	1				1	6	fimH, fliCD, kpsM, traT, fyuA, feoB	28	Women
117	Women	<5 y.o	NEFROLOGÍA	1				1					1		1			1	1	1	7	fimH, fliCD, kpsM, traT, iha, iutA, feoB	29	Women
67	Women	>50 y.o	GERIATRÍA	1				1	1					1	1					1	6	fimH, fliCD, sat, agn43, traT, feoB	30	Women
63	Women	>50 y.o	Ginecology	1				1	1					1	1				1	1	7	fimH, fliCD, sat, agn43, traT, iutA, feoB	31	Women
19	Women	13 a 50 y.o	Internal Medicine	1				1	1			1		1					1	1	7	fimH, fliCD, sat, cnf-1, agn43, iutA, feoB	32	Women
8	Women	>50 y.o	Internal Medicine	1				1	1											1	4	fimH, fliCD, sat, feoB	33	Women
129	Women	13 a 50 y.o	External Consultation	1				1	1							1	1	1	1	1	8	fimH, fliCD, sat, fyuA, iucD, iha, iutA, feoB	34	Women
59	Women	13 a 50 y.o	Internal Medicine	1				1	1	1		1	1	1			1	1		1	10	fimH, fliCD, sat, hlyA, cnf-1, kpsM, agn43, iucD, iha, feoB	35	Women
29	Women	>50 y.o	Internal Medicine	1				1	1	1			1		1					1	7	fimH, fliCD, sat, hlyA, kpsM, traT, feoB	36	Women
115	Women	>50 y.o	Emergency	1				1	1	1			1		1	1		1		1	9	fimH, fliCD, sat, hlyA, kpsM, traT, fyuA, iha, feoB	37	Women
49	Women	<5 y.o	Pediatrics	1				1	1	1			1		1	1	1			1	9	fimH, fliCD, sat, hlyA, kpsM, traT, fyuA, iucD, feoB	38	Women
66	Women	>50 y.o	Medicin	1				1	1	1			1		1	1	1		1	1	10	fimH, fliCD, sat, hlyA, kpsM, traT, fyuA, iucD, iutA, feoB	39	Women
127	Women	>50 y.o	Urology	1				1	1				1							1	5	fimH, fliCD, sat, kpsM, feoB	40	Women
25	Women	>50 y.o	Endocrinology	1				1	1				1						1	1	6	fimH, fliCD, sat, kpsM, iutA, feoB	41	Women
85	Women	>50 y.o	Internal Medicine	1				1	1				1		1	1	1	1		1	9	fimH, fliCD, sat, kpsM, traT, fyuA, iucD, iha, feoB	42	Women
126	Women	13 a 50 y.o	Ginecology	1				1							1	1				1	5	fimH, fliCD, traT, fyuA, feoB	43	Women
45	Women	7 a 12 y.o	Emergency	1				1							1		1			1	5	fimH, fliCD, traT, iucD, feoB	44	Women
101	Women	7 a 12 y.o	Emergency	1						1			1	1	1	1	1	1		1	9	fimH, hlyA, kpsM, agn43, traT, fyuA, iucD, iha, feoB	45	Women
42	Women	>50 y.o	Internal Medicine	1						1					1					1	4	fimH, hlyA, traT, feoB	46	Women
123	Women	13 a 50 y.o	Emergency	1			1	1	1					1	1	1				1	8	fimH, papC, fliCD, sat, agn43, traT, fyuA, feoB	47	Women
61	Women	<5 y.o	Pediatrics	1			1	1	1	1				1	1	1	1	1	1	1	12	fimH, papC, fliCD, sat, hlyA, agn43, traT, fyuA, iucD, iha, iutA, feoB	48	Women
75	Women	>50 y.o	Internal Medicine	1			1			1			1	1	1	1		1		1	9	fimH, papC, hlyA, kpsM, agn43, traT, fyuA, iha, feoB	49	Women
76	Women	13 a 50 y.o	Labor and Delivery	1		1				1			1							1	5	fimH, papG-II, hlyA, kpsM, feoB	50	Women
74	Women	>50 y.o	Medicin	1		1	1	1	1	1				1	1	1	1	1		1	12	fimH, papG-II, papC, fliCD, sat, hlyA, agn43, traT, fyuA, iucD, iha, feoB	51	Women
13	Women	13 a 50 y.o	Phatologic Puerperium	1		1	1	1	1	1	1			1	1	1	1	1		1	13	fimH, papG-II, papC, fliCD, sat, hlyA, vat, agn43, traT, fyuA, iucD, iha, feoB	52	Women
14	Women	>50 y.o	Medicin	1		1	1	1	1	1	1		1	1	1	1	1	1	1	1	15	fimH, papG-II, papC, fliCD, sat, hlyA, vat, kpsM, agn43, traT, fyuA, iucD, iha, iutA, feoB	53	Women
113	Women	>50 y.o	Emergency	1		1	1						1	1	1	1		1		1	9	fimH, papG-II, papC, kpsM, agn43, traT, fyuA, iha, feoB	54	Women
43	Women	6 a 12 y.o	Emergency	1		1	1		1	1				1	1	1	1	1		1	11	fimH, papG-II, papC, sat, hlyA, agn43, traT, fyuA, iucD, iha, feoB	55	Women
97	Women	<5 y.o	Pediatrics	1		1	1		1	1				1	1	1	1	1	1	1	12	fimH, papG-II, papC, sat, hlyA, agn43, traT, fyuA, iucD, iha, iutA, feoB	56	Women
72	Women	<5 y.o	Emergency	1		1	1		1	1		1	1	1	1	1	1		1	1	13	fimH, papG-II, papC, sat, hlyA, cnf-1, kpsM, agn43, traT, fyuA, iucD, iutA, feoB	57	Women
108	Women	13 a 50 y.o	External Consultation	1		1	1		1	1	1			1	1	1	1	1	1	1	13	fimH, papG-II, papC, sat, hlyA, vat, agn43, traT, fyuA, iucD, iha, iutA, feoB	58	Women
52	Women	>50 y.o	Emergency	1		1			1	1	1		1	1		1	1	1		1	11	fimH, papG-II, sat, hlyA, vat, kpsM, agn43, fyuA, iucD, iha, feoB	59	Women
57	Women	13 a 50 y.o	External Consultation	1					1	1			1			1		1		1	7	fimH, sat, hlyA, kpsM, fyuA, iha, feoB	60	Women
83	Women	>50 y.o	Hematology	1					1	1	1					1	1	1		1	8	fimH, sat, hlyA, vat, fyuA, iucD, iha, feoB	61	Women
89	Women	13 a 50 y.o	Ginecology	1					1				1	1	1	1		1		1	8	fimH, sat, kpsM, agn43, traT, fyuA, iha, feoB	62	Women
82	Women	13 a 50 y.o	Rheumatology	1					1				1							1	4	fimH, sat, kpsM, feoB	63	Women
112	Women	13 a 50 y.o	Ginecology	1					1						1	1	1	1	1	1	8	fimH, sat, traT, fyuA, iucD, iha, iutA, feoB	64	Women
111	Women	>50 y.o	External Consultation	1					1						1	1	1		1	1	7	fimH, sat, traT, fyuA, iucD, iutA, feoB	65	Women
38	Women	13 a 50 y.o	Ginecology	1	1	1	1	1				1	1		1	1	1		1	1	12	fimH, sfaD, papG-II, papC, fliCD, cnf-1, kpsM, traT, fyuA, iucD, iutA, feoB	66	Women
32	Women	13 a 50 y.o	Emergency	1											1					1	3	fimH, traT, feoB	67	Women
78	Women	>50 y.o	External Consultation			1	1	1	1	1			1	1	1	1	1	1	1	1	13	papG-II, papC, fliCD, sat, hlyA, kpsM, agn43, traT, fyuA, iucD, iha, iutA, feoB	68	Women
109	Women	13 a 50 y.o	Ginecology						1	1				1	1		1	1		1	7	sat, hlyA, agn43, traT, iucD, iha, feoB	69	Women
70	Women	<5 y.o	External Consultation		1	1			1								1	1	1	1	7	sfaD, papG-II, sat, iucD, iha, iutA, feoB	70	Women

## Sheet: Supplementary Material 1B
Virulence Profile	Gender	Clinical Isolates	Hospital Zone	Age Group
fimH, fliCD, feoB	Female	7, 9, 40, 41, 71	Emergency, Pediatrics, Internal Medicine, Gynecology, Outpatient	13 a 50 años, <5 años, >50 años, 13 a 50 años, 13 a 50 años
fimH, fliCD, traT, feoB	Female	4, 26, 30, 33	Ambulatory, Gynecology, Emergency, Medicina	13 a 50 años, >50 años, 13 a 50 años, >50 años
fimH, papG-II, papC, sat, hlyA, cnf-1, kpsM, agn43, traT, fyuA, iucD, iha, iutA, feoB	Female	16, 17, 31, 47	Pathological Puerperium, Nefrology, Internal Medicine, Outpatient	13 a 50 años, <5 años, >50 años, >50 años
fimH, papG-II, papC, sat, hlyA, kpsM, agn43, traT, fyuA, iucD, iha, feoB	Female	55, 79, 121, 131	Emergency, Emergency, Emergency, Internal Medicine	>50 años, >50 años, >50 años, 13 a 50 años
fimH, papG-II, papC, sat, hlyA, kpsM, agn43, traT, fyuA, iucD, iha, iutA, feoB	Female	46, 69, 77, 87	Emergency, Pediatrics, Pediatrics, Emergency	<5 años, <5 años, 7 a 12 años, <5 años
fimH, sat, hlyA, agn43, traT, fyuA, iucD, iha, feoB	Female	3, 5, 6, 104	Rheumatology, Outpatient, Outpatient, Outpatient	>50 años, 13 a 50 años, 13 a 50 años, 13 a 50 años
fimH, fliCD, kpsM, feoB	Female	51, 73, 91	Emergency, Emergency, Pediatrics	13 a 50 años, <5 años, 13 a 50 años
fimH, fliCD, traT, iucD, iutA, feoB	Female	24, 28, 37	Hematology, Internal Medicine, Internal Medicine	13 a 50 años, >50 años, >50 años
fimH, fliCD, fyuA, iucD, iutA, feoB	Female	12, 15	Ambulatory, Internal Medicine	>50 años, >50 años
fimH, fliCD, hlyA, agn43, traT, fyuA, feoB	Female	22, 53	Emergency, Internal Medicine	<5 años, >50 años
fimH, fliCD, traT, fyuA, iucD, iutA, feoB	Female	34, 36	Outpatient, Internal Medicine	>50 años, >50 años
fimH, papC, fliCD, sat, agn43, feoB	Female	1, 2	Gynecology, Medicina	13 a 50 años, >50 años
fimH, papG-II, papC, sat, hlyA, cnf-1, kpsM, agn43, traT, fyuA, iucD, iha, feoB	Female	81, 130	Internal Medicine, Medicina	>50 años, 13 a 50 años
fimH, sat, hlyA, vat, agn43, fyuA, iucD, iha, feoB	Female	95, 107	Pediatrics, Gynecology	7 a 12 años, 13 a 50 años

## Sheet: Supplementary Material 1C
Virulence Profile	Gender	Clinical Isolates	Hospital Zone	Age Group
fimH, papG-II, papC, sat, hlyA, cnf-1, kpsM, agn43, traT, fyuA, iucD, iha, feoB	Male	88, 90, 116, 56, 119	Urología, Consulta Externa, Medicina Interna, Medicina	13 a 50 años, >50 años, >50 años, >50 años, >50 años
fimH, sat, hlyA, agn43, traT, fyuA, iucD, iha, feoB	Male	44, 11	Reumatología, Urología	13 a 50 años, 13 a 50 años

## Sheet: Supplementary Material 1D
Pearson's Correlations
Vs		n	Pearson's r		p	Lower 95% CI	Upper 95% CI
agn43	traT	126	0.19	*	0.016	0.044	1
agn43	fyuA	126	0.418	***	< .001	0.289	1
agn43	iucD	126	0.389	***	< .001	0.257	1
agn43	iha	124	0.519	***	< .001	0.402	1
cnf-1	fyuA	126	0.175	*	0.025	0.029	1
cnf-1	iha	124	0.187	*	0.019	0.039	1
cnf-1	iucD	126	0.245	**	0.003	0.102	1
cnf-1	kpsM	126	0.384	***	< .001	0.251	1
cnf-1	agn43	126	0.308	***	< .001	0.169	1
fyuA	iucD	126	0.527	***	< .001	0.411	1
fyuA	iha	124	0.467	***	< .001	0.342	1
hlyA	traT	126	0.202	*	0.012	0.056	1
hlyA	vat	126	0.242	**	0.003	0.098	1
hlyA	cnf-1	126	0.212	**	0.009	0.067	1
hlyA	kpsM	126	0.327	***	< .001	0.188	1
hlyA	agn43	126	0.524	***	< .001	0.408	1
hlyA	fyuA	126	0.431	***	< .001	0.303	1
hlyA	iucD	126	0.404	***	< .001	0.272	1
hlyA	iha	124	0.602	***	< .001	0.498	1
iucD	iha	124	0.467	***	< .001	0.343	1
iucD	iutA	125	0.363	***	< .001	0.228	1
kpsM	fyuA	126	0.17	*	0.028	0.024	1
kpsM	iha	124	0.296	***	< .001	0.154	1
papC	sat	126	0.42	***	< .001	0.291	1
papC	hlyA	126	0.423	***	< .001	0.294	1
papC	cnf-1	126	0.398	***	< .001	0.267	1
papC	kpsM	126	0.33	***	< .001	0.192	1
papC	agn43	126	0.569	***	< .001	0.461	1
papC	traT	126	0.275	***	< .001	0.133	1
papC	fyuA	126	0.467	***	< .001	0.343	1
papC	iucD	126	0.368	***	< .001	0.234	1
papC	iha	124	0.424	***	< .001	0.294	1
papG-ll	iutA	125	0.186	*	0.019	0.039	1
papG-ll	traT	126	0.229	**	0.005	0.085	1
papG-ll	papC	126	0.84	***	< .001	0.791	1
papG-ll	sat	126	0.408	***	< .001	0.278	1
papG-ll	hlyA	126	0.48	***	< .001	0.358	1
papG-ll	cnf-1	126	0.455	***	< .001	0.33	1
papG-ll	kpsM	126	0.415	***	< .001	0.286	1
papG-ll	agn43	126	0.49	***	< .001	0.37	1
papG-ll	fyuA	126	0.422	***	< .001	0.293	1
papG-ll	iucD	126	0.46	***	< .001	0.336	1
papG-ll	iha	124	0.481	***	< .001	0.358	1
sat	kpsM	126	0.179	*	0.023	0.032	1
sat	cnf-1	126	0.23	**	0.005	0.086	1
sat	hlyA	126	0.364	***	< .001	0.229	1
sat	agn43	126	0.414	***	< .001	0.284	1
sat	fyuA	126	0.392	***	< .001	0.26	1
sat	iucD	126	0.395	***	< .001	0.263	1
sat	iha	124	0.521	***	< .001	0.404	1
sfaD	papG-ll	126	0.201	*	0.012	0.056	1
sfaD	iucD	126	0.162	*	0.035	0.015	1
sfaD	iutA	125	0.187	*	0.018	0.04	1
traT	iha	124	0.168	*	0.031	0.02	1
traT	iutA	125	0.193	*	0.016	0.046	1
traT	fyuA	126	0.31	***	< .001	0.171	1
traT	iucD	126	0.33	***	< .001	0.192	1
vat	agn43	126	0.186	*	0.018	0.04	1
vat	iucD	126	0.234	**	0.004	0.09	1
Note. All tests one-tailed, for positive correlation.
* p < .05, ** p < .01, *** p < .001, one-tailed
