# Supplementary material for: Comprehensive molecular and phenotypic profiling of uropathogenic Escherichia coli in a Honduran healthcare setting: virulence, resistance and phylogeny
Source: Front Microbiol. 2025 Oct 2;16:1656938. doi: 10.3389/fmicb.2025.1656938 (PMC12528171; doi:10.3389/fmicb.2025.1656938)
Supplement: Supplementary file 3 [file Table_3.xlsx]

## Sheet: Supplementary Material 2A
Supplementary Material 2A. Prevalence of Resistance for Each Antibiotic by Gender
Gender	AMK				GM				TSX
	%	p	OR (95% CI)	RR (95% CI)	%	p	OR (95% CI)	RR (95% CI)	%	p	OR (95% CI)	RR (95% CI)
Men (n= 27)	3.7	0.2143	∞ (0.4074 to ∞)	∞ (0.9622 to ∞)	44.44	0.0246	2.971 (1.238 to 6.894)	2.095 (1.158 to 3.59)	77.78	0.2491	2 (0.738 to 5.327)	1.222 (0.9048 to 1.534)
Women (n= 99)	0				21.21				63.64
Gender	AMC				AMP				CZ
	%	p	OR (95% CI)	RR (95% CI)	%	p	OR (95% CI)	RR (95% CI)	%	p	OR (95% CI)	RR (95% CI)
Men (n= 27)	66.67	0.0044	3.657 (1.502 to 8.451)	1.886 (1.252 to 2.702)	96.3	0.0151	8.32 (1.333 to 89.1)	1.271 (1.061 to 1.462)	66.67	0.0044	3.657 (1.502 to 8.451)	1.886 (1.252 to 2.702)
Women (n= 99)	35.35				75.76				35.35
Gender	FEP				FOX				CRO
	%	p	OR (95% CI)	RR (95% CI)	%	p	OR (95% CI)	RR (95% CI)	%	p	OR (95% CI)	RR (95% CI)
Men (n= 27)	70.37	0.0018	4.343 (1.742 to 10.72)	1.99 (1.344 to 2.82)	14.81	0.2195	2.696 (0.7979 to 9.452)	2.444 (0.771 to 7.398)	66.67	0.0078	3.5 (1.441 to 8.094)	1.833 (1.221 to 2.614)
Women (n= 99)	35.35				6.06				36.36
Gender	CFX				ETP				IMP
	%	p	OR (95% CI)	RR (95% CI)	%	p	OR (95% CI)	RR (95% CI)	%	p	OR (95% CI)	RR (95% CI)
Men (n= 27)	66.67	0.0177	2.95 (1.223 to 6.843)	1.65 (1.111 to 2.312)	11.11	0.4455	1.643 (0.4342 to 6.741)	1.571 (0.4571 to 5.087)	7.41	0.0446	∞ (1.733 to ∞)	∞ (1.935 to ∞)
Women (n= 99)	40.4				7.07				0
Gender	MEM				TZP				MAC
	%	p	OR (95% CI)	RR (95% CI)	%	p	OR (95% CI)	RR (95% CI)	%	p	OR (95% CI)	RR (95% CI)
Men (n= 27)	11.11	0.0307	12.25 (1.715 to 160.2)	11 (1.616 to 74.71)	22.22	0.0893	2.857 (0.8655 to 9.125)	2.444 (0.9586 to 5.934)	22.22	0.0327	3.755 (1.058 to 11.7)	3.143 (1.17 to 8.12)
Women (n= 99)	1.01				9.09				7.07
Gender	CIP				LVX
	%	p	OR (95% CI)	RR (95% CI)	%	p	OR (95% CI)	RR (95% CI)
Men (n= 27)	77.78	0.0085	3.719 (1.394 to 9.781)	1.604 (1.16 to 2.107)	70.37	0.0084	3.503 (1.418 to 8.584)	1.742 (1.194 to 2.412)
Women (n= 99)	48.48				40.4
The p-value was obtained using Fisher’s exact test. OR: Odds Ratio; RR: Relative Risk; CI: Confidence Interval; NA: Not available. Statistically significant results are highlighted in purple.

## Sheet: Supplementary Material 2B
TOTAL	ISOLATES/AGE	AGE (y.o)	ESBL (n= 53)	CAR (n= 10)	AMK (n= 1)	GM (n= 33)	TSX (n= 84)	AMC (n= 53)	AMP (n= 101)	CZ (n= 53)	FEP (n= 54)	FOX (n= 10)	CRO (n= 54)	CFX (n= 58)	ETP (n= 10)	IMP (n= 2)	MEM (n= 4)	TZP (n= 15)	MAC (n= 13)	CIP (n= 69)	LVX (n= 59)
126	18	<5	27.7778	11.1111	0	16.6667	66.6667	27.7778	83.3333	27.7778	33.3333	5.55556	27.7778	44.4444	11.1111	0	0	5.55556	5.55556	22.2222	11.1111
	7	6 a 12	28.5714	0	0	14.2857	100	28.5714	85.7143	14.2857	28.5714	0	14.2857	28.5714	0	0	0	0	14.2857	42.8571	14.2857
	47	13 a 50	34.0426	12.766	2.12766	23.4043	65.9574	46.8085	80.8511	38.2979	36.1702	12.766	38.2979	40.4255	12.766	2.12766	4.25532	10.6383	14.8936	44.6809	40.4255
	54	>50	55.5556	3.7037	0	33.3333	62.963	44.4444	77.7778	53.7037	53.7037	5.55556	55.5556	53.7037	3.7037	1.85185	3.7037	16.6667	7.40741	75.9259	68.5185
TOTAL	GENDER	ISOLATES/AGE	AGE (y.o)	ESBL (n= 37)	CAR (n= 8)	AMK (n= 0)	GM (n= 21)	TSX (n= 63)	AMC (n= 35)	AMP (n= 75)	CZ (n= 35)	FEP (n= 35)	FOX (n= 6)	CRO (n= 36)	CFX (n= 40)	ETP (n= 7)	IMP (n= 0)	MEM (n= 1)	TZP (n= 9)	MAC (n= 7)	CIP (n= 48)	LVX (n= 40)
99	Women	15	<5	33.3333	13.3333	0	13.3333	60	20	80	26.6667	40	6.66667	33.3333	46.6667	13.3333	0	0	6.66667	0	20	13.3333
		5	6 a 12	40	0	0	20	100	40	80	20	20	0	20	20	0	0	0	0	20	60	20
		41	13 a 50	29.2683	14.6341	0	19.5122	63.4146	43.9024	80.4878	34.1463	29.2683	9.7561	31.7073	36.5854	12.1951	0	2.43902	7.31707	9.7561	39.0244	36.5854
		38	>50	47.3684	0	0	26.3158	60.5263	31.5789	68.4211	42.1053	42.1053	2.63158	44.7368	44.7368	0	0	0	13.1579	5.26316	68.4211	57.8947
TOTAL	GENDER	ISOLATES/AGE	AGE (y.o)	ESBL (n= 16)	CAR (n= 2)	AMK (n= 1)	GM (n= 12)	TSX (n= 21)	AMC (n= 18)	AMP (n= 26)	CZ (n= 18)	FEP (n= 19)	FOX (n= 4)	CRO (n= 18)	CFX (n= 18)	ETP (n= 3)	IMP (n= 2)	MEM (n= 3)	TZP (n= 6)	MAC (n= 6)	CIP (n= 21)	LVX (n= 19)
27	Men	3	<5	0	0	0	33.3333	100	66.6667	100	33.3333	0	0	0	33.3333	0	0	0	0	33.3333	33.3333	0
		2	6 a 12	0	0	0	0	100	0	100	0	50	0	0	50	0	0	0	0	0	0	0
		6	13 a 50	66.6667	0	16.6667	50	83.3333	66.6667	83.3333	66.6667	83.3333	33.3333	83.3333	66.6667	16.6667	16.6667	16.6667	33.3333	50	83.3333	66.6667
		16	>50	75	12.5	0	50	68.75	75	100	81.25	81.25	12.5	81.25	75	12.5	6.25	12.5	25	12.5	93.75	93.75

## Sheet: Supplementary Material 2C
Pearson's Correlations
Vs		n	Pearson's r		p	Lower 95% CI	Upper 95% CI
CIP	CRO	126	0.433	***	< .001	0.305	1
CIP	GM	126	0.288	***	< .001	0.147	1
CIP	TSX	126	0.203	*	0.011	0.057	1
CIP	AMC	126	0.225	**	0.006	0.081	1
CIP	AMP	126	0.268	**	0.001	0.125	1
CIP	FEP	126	0.433	***	< .001	0.305	1
CIP	FOX	126	0.208	**	0.01	0.063	1
CIP	CFX	126	0.36	***	< .001	0.224	1
CIP	TZP	126	0.236	**	0.004	0.092	1
CIP	MAC	126	0.256	**	0.002	0.113	1
CIP	ESBL	126	0.355	***	< .001	0.219	1
CRO	GM	126	0.396	***	< .001	0.264	1
CRO	AMC	126	0.464	***	< .001	0.34	1
CRO	AMP	126	0.431	***	< .001	0.303	1
CRO	FEP	126	0.87	***	< .001	0.829	1
CRO	FOX	126	0.28	***	< .001	0.138	1
CRO	CFX	126	0.873	***	< .001	0.833	1
CRO	ETP	126	0.28	***	< .001	0.138	1
CRO	MEM	126	0.209	**	0.009	0.064	1
CRO	TZP	126	0.375	***	< .001	0.241	1
CRO	MAC	126	0.233	**	0.004	0.089	1
CRO	ESBL	126	0.886	***	< .001	0.85	1
CRO	CAR	126	0.28	***	< .001	0.138	1
AMK	GM	126	0.15	*	0.047	0.003	1
AMK	FOX	126	0.305	***	< .001	0.165	1
AMK	ETP	126	0.305	***	< .001	0.165	1
AMK	IMP	126	0.704	***	< .001	0.621	1
AMK	MEM	126	0.494	***	< .001	0.374	1
AMK	TZP	126	0.243	**	0.003	0.1	1
AMK	MAC	126	0.264	**	0.001	0.121	1
GM	AMC	126	0.407	***	< .001	0.276	1
GM	AMP	126	0.251	**	0.002	0.108	1
GM	FEP	126	0.396	***	< .001	0.264	1
GM	CFX	126	0.355	***	< .001	0.22	1
GM	TZP	126	0.227	**	0.005	0.082	1
GM	ESBL	126	0.297	***	< .001	0.156	1
TSX	AMP	126	0.45	***	< .001	0.325	1
TSX	TZP	126	0.156	*	0.041	0.009	1
TSX	MAC	126	0.184	*	0.019	0.038	1
AMC	AMP	126	0.424	***	< .001	0.295	1
AMC	FEP	126	0.399	***	< .001	0.268	1
AMC	FOX	126	0.345	***	< .001	0.208	1
AMC	CFX	126	0.439	***	< .001	0.312	1
AMC	IMP	126	0.149	*	0.048	0.002	1
AMC	TZP	126	0.431	***	< .001	0.303	1
AMC	ESBL	126	0.414	***	< .001	0.284	1
AMP	FEP	126	0.431	***	< .001	0.303	1
AMP	CFX	126	0.459	***	< .001	0.335	1
AMP	TZP	126	0.183	*	0.02	0.037	1
AMP	ESBL	126	0.424	***	< .001	0.295	1
FEP	FOX	126	0.28	***	< .001	0.138	1
FEP	CFX	126	0.841	***	< .001	0.792	1
FEP	ETP	126	0.28	***	< .001	0.138	1
FEP	TZP	126	0.375	***	< .001	0.241	1
FEP	MAC	126	0.233	**	0.004	0.089	1
FEP	ESBL	126	0.821	***	< .001	0.767	1
FEP	CAR	126	0.28	***	< .001	0.138	1
FOX	CFX	126	0.259	**	0.002	0.116	1
FOX	ETP	126	0.457	***	< .001	0.332	1
FOX	IMP	126	0.433	***	< .001	0.305	1
FOX	MEM	126	0.449	***	< .001	0.323	1
FOX	TZP	126	0.345	***	< .001	0.209	1
FOX	MAC	126	0.287	***	< .001	0.145	1
FOX	ESBL	126	0.226	**	0.006	0.081	1
FOX	CAR	126	0.457	***	< .001	0.332	1
CFX	ETP	126	0.259	**	0.002	0.116	1
CFX	TZP	126	0.3	***	< .001	0.16	1
CFX	ESBL	126	0.794	***	< .001	0.732	1
CFX	CAR	126	0.259	**	0.002	0.116	1
ETP	IMP	126	0.433	***	< .001	0.305	1
ETP	MEM	126	0.617	***	< .001	0.516	1
ETP	TZP	126	0.255	**	0.002	0.112	1
ETP	MAC	126	0.287	***	< .001	0.145	1
ETP	ESBL	126	0.166	*	0.031	0.019	1
ETP	CAR	126	0.891	***	< .001	0.857	1
IMP	MEM	126	0.701	***	< .001	0.618	1
IMP	TZP	126	0.345	***	< .001	0.209	1
IMP	MAC	126	0.166	*	0.032	0.019	1
IMP	CAR	126	0.198	*	0.013	0.052	1
MEM	TZP	126	0.353	***	< .001	0.217	1
MEM	MAC	126	0.236	**	0.004	0.092	1
MEM	CAR	126	0.449	***	< .001	0.323	1
TZP	MAC	126	0.198	*	0.013	0.052	1
TZP	ESBL	126	0.282	***	< .001	0.141	1
TZP	CAR	126	0.164	*	0.033	0.017	1
MAC	ESBL	126	0.187	*	0.018	0.041	1
MAC	CAR	126	0.19	*	0.017	0.044	1
ESBL	CAR	126	0.226	**	0.006	0.081	1
Note. All tests one-tailed, for positive correlation.
* p < .05, ** p < .01, *** p < .001, one-tailed
