# Supplementary material for: Comprehensive molecular and phenotypic profiling of uropathogenic Escherichia coli in a Honduran healthcare setting: virulence, resistance and phylogeny
Source: Front Microbiol. 2025 Oct 2;16:1656938. doi: 10.3389/fmicb.2025.1656938 (PMC12528171; doi:10.3389/fmicb.2025.1656938)
Supplement: Supplementary file 4 [file Table_4.xlsx]

## Sheet: Supplementary Material 3
Supplementary Material 3. Prevalence of UPEC Virulence Genes by Phylogenetic Group
Phylogenetic Group	fimH				sfaD				papG-II
	%	p	OR (95% CI)	RR (95% CI)	%	p	OR (95% CI)	RR (95% CI)	%	p	OR (95% CI)	RR (95% CI)
? (n= 6)	100	>0.99	∞ (0.03-∞)	1.02 (0.62-4.22)	0	>0.99	0 (0-18.04)	0 (0-11.25)	33.33	>0.99	1 (0.18-4.44)	1 (0.28-2-25)
A (n= 27)	100	>0.99	∞ (0.23-∞)	1.03 (0.90-1.73)	3.7	>0.99	0.91 (0.07-5.95)	0.91 (0.13-5.68)	14.81	0.02	0.27 (0.09-0.80)	0.38 (0.14-0.88)
B1 (n= 14)	100	>0.99	0 (0.10-∞)	1.028 (0.80-2.11)	0	>0.99	0 (0-5.88)	0 (0-5.31)	7.14	0.03	0.13 (0.01-0.77)	0.19 (0.03-0.88)
B2 (n= 36)	100	0.55	∞ (0.34-∞)	1.03 (0.93-1.33)	5.63	0.62	1.70 (0.29-8.62)	1.66 (0.33-7.96)	52.78	<0.01	3.25 (1.40-7.16)	2.06 (1.27-3.69)
C (n= 1)	100	>0.99	∞ (0-∞)	1.02 (0.21-2.10)	0	>0.99	0 (0-217.8)	0 (0-30.07)	0	>0.99	0 (0-18)	0 (0-2.47)
Clade I (n= 8)	100	>0.99	∞ (0.05-∞)	1.02 (0.69-8.44)	0	>0.99	0 (0-12.06)	0 (0-8.89)	12.5	0.26	0.26 (0.02-1.59)	0.35 (0.06-1.40)
D (n= 26)	92.31	0.107	0.12 (0.008-1.1)	0.93 (0.76-0.99)	3.85	>0.99	0.96 (0.07-6.27)	0.96 (0.14-5.93)	38.46	0.64	1.32 (0.52-3.3)	1.20 (0.65-2.01)
F (n= 5)	80	0.11	0.06 (0.007-1.20)	0.81 (0.38-0.98)	20	0.18	7.31 (0.48-80.73)	6.05 (0.93-29.48)	60	0.33	3.15 (0.61-18.15)	1.86 (0.69-3.10)
G (n= 3)	100	>0.99	∞ (0.01-∞)	1.025 (0.44-8.43)	0	>0.99	0 (0-31.04)	0 (0-18.19)	66.67	0.25	4.15 (0.46-60.73)	2.05 (0.62-3.31)
Phylogenetic Group	papC				fliCD				sat
	%	p	OR (95% CI)	RR (95% CI)	%	p	OR (95% CI)	RR (95% CI)	%	p	OR (95% CI)	RR (95% CI)
? (n= 6)	33.33	>0.99	0.96 (0.17-4.28)	0.97 (0.27-2.19)	33.33	0.23	0.34 (0.06-1.54)	0.56 (0.16-1.12)	66.67	0.6996	1.52 (0.34-8.25)	1.17 (0.52-1.7)
A (n= 27)	18.52	0.06	0.36 (0.14-1.05)	0.48 (0.20-1.01)	74.07	0.07	2.48 (0.97-6.23)	1.38 (0.99-1.80)	25.93	<0.01	0.18 (0.07-0.47)	0.39 (0.19-0.69)
B1 (n= 14)	7.14	0.03	0.128 (0.01-0.7)	0.19 (0.03-0.08)	71.43	0.39	1.94 (0.59-5.87)	1.27 (0.78-1.70)	42.86	0.26	0.52 (0.16-1.70)	0.72 (0.35-1.18)
B2 (n= 36)	50	0.02	2.6 (1.12-5.57)	1.8 (1.11-2.83)	38.89	<0.01	0.33 (0.15-0.74)	0.59 (0.37-0.87)	80.56	<0.001	4.52 (1.75-11.3)	1.68 (1.26-2.20)
C (n= 1)	0	>0.99	0 (0-17.37)	0 (0-2.41)	100	>0.99	∞ (0.08-∞)	1.73 (0.35-4.03)	0	0.42	0 (0-6.75)	0 (0-1.40)
Clade I (n= 8)	12.5	0.26	0.25 (0.02-1.53)	0.35 (0.06-1.37)	50	0.71	0.71 (0.19-2.54)	0.85 (0.36-1.39)	37.5	0.28	0.42 (0.10-1.73)	0.64 (0.23-1.22)
D (n= 26)	43.31	0.35	1.55 (0.65-3.86)	1.32 (0.74-2.15)	61.54	0.82	1.20 (0.49-2.98)	1.08 (0.72-1.46)	65.38	0.38	1.54 (0.63-3.62)	1.18 (0.81-1.59)
F (n= 5)	60	0.33	3.03 (0.59-17.48)	1.81 (0.67.3.01)	80	0.39	3.01 (0.47-37.51)	1.40 (0.65-1.85)	60	>0.99	1.13 (0.22-6.54)	1.05 (0.40-1.63)
G (n= 3)	66.67	0.26	4 (0.44-58.55)	2 (0.61-3.22)	66.67	>0.99	1.46 (0.16-21.59)	1.15 (0.35-1.72)	100	0.25	∞ (0.65-∞)	1.78 (0.77-16.67)
Phylogenetic Group	hlyA				vat				cnf-1
	%	p	OR (95% CI)	RR (95% CI)	%	p	OR (95% CI)	RR (95% CI)	%	p	OR (95% CI)	RR (95% CI)
? (n= 6)	83.33	0.39	3.57 (0.45-42.83)	1.42 (0.73-1.83)	0	>0.99	0 (0-6.78)	0 (0-5.22)	16.67	>0.99	1.13 (0.09-9.42	1.11 (0.19-4.24)
A (n= 27)	14.67	0.02	0.37 (0.16-0.89)	0.63 (0.37-0.95)	3.7	0.68	0.38 (0.03-2.63)	0.40 (0.06-2.25)	14.81	>0.99	0.97 (0.32-2.93)	0.97 (0.35-2.47)
B1 (n= 14)	42.86	0.24	0.46 (0.14-1.53)	0.69 (0.34-1.13)	14.29	0.3	2.16 (0.42-11.5)	2 (0.49-7.01)	0	0.12	0 (0-1.23)	0 (0-1.31)
B2 (n= 36)	80.56	>0.01	3.96 (1.53-10.74)	1.57 (1.19-2.04)	16.67	0.03	4.3 (1.16-14.05)	3.75 (1.18-11.71)	30.56	<0.01	4.51 (1.54-12.82)	3.43 (1.52-7.65)
C (n= 1)	0	0.4	0 (0-6.12)	0 (0-1.34)	100	0.15	∞ (0.62-∞)	6.94 (1.38-42.59)	100	0.15	∞ (0.62.∞)	6.94 (1.38-42.59)
Clade I (n= 8)	25	0.06	0.20 (0.04-0.86)	0.40 (0.11-0.97)	0	>0.99	0 (0-6.30)	0 (0-4.18)	0	0.6	0 (0-2.69)	0 (0-2.11)
D (n= 26)	57.69	0.82	0.90 (0.37-2.13)	0.96 (0.63-1.32)	3.85	0.68	0.40 (0.03-2.78)	0.42 (0.07-2.35)	0	0.01	0 (0-0.65)	0 (0-0.6)
F (n= 5)	100	0.08	∞ (1.02-∞)	1.72 (0.96-4.02)	0	>0.99	0 (0-9.008)	0 (0-5.94)	40	0.16	4.07 (0.67-20.83)	2.84 (0.78-6.71)
G (n= 3)	66.67	>0.99	1.37 (0.15-20.21)	1.12 (0.34-1.67)	0	>0.99	0 (0-13.98)	0 (0-8.11)	0	>0.99	0 (0-6.59)	0 (0-3.96)
Phylogenetic Group	kpsM				agn43				traT
	%	p	OR (95% CI)	RR (95% CI)	%	p	OR (95% CI)	RR (95% CI)	%	p	OR (95% CI)	RR (95% CI)
? (n= 6)	50	>0.99	1.03 (0.23-4.56)	1.01 (0.37-1.74)	83.33	0.39	3.69 (0.47-44.3)	1.44 (0.74-1.86)	83.33	0.66	2.40 (0.30-29.02)	1.23 (0.64-1.54)
A (n= 27)	40.74	0.38	0.64 (0.18-1.52)	0.79 (0.46-1.22)	33.33	<0.01	0.26 (0.11-0.63)	0.50 (0.27-0.81)	77.78	0.25	1.83 (0.67-4.89)	1.18 (0.87-1.47)
B1 (n= 14)	50	>0.99	1.03 (0.37-2.88)	1.01 (0.53-1.58)	57.14	>0.99	0.92 (0.28-2.96)	0.96 (0.54-1.40)	42.86	0.06	0.3 (0.09-0.95)	0.6 (0.29-0.96)
B2 (n= 36)	69.44	>0.01	3.25 (1.42-7.05)	1.68 (1.19-2.33)	69.44	0.16	1.90 (0.83-4.12)	1.27 (0.93-1.67)	63.89	0.53	0.75 (0.32-1.75)	0.91 (0.66-1.17)
C (n= 1)	100	0.49	∞ (0.11-∞)	2.04 (0.42-4.90)	100	>0.99	∞ (0.07-∞)	1.72 (0.35-3.97)	0	0.31	∞ (0-4.18)	0 (0-1.16)
Clade I (n= 8)	12.5	0.06	0.13 (0.01-0.76)	0.24 (0.04-0.92)	37.5	0.27	0.39 (0.10-1.62)	0.62 (0.22-1.18)	87.5	0.43	3.45 (0.57-39.83)	1.30 (0.78-1.59)
D (n= 26)	38.46	0.27	0.57 (0.23-1.39)	0.73 (0.41-1.16)	61.54	0.82	1.15 (0.47-2.86)	1.06 (0.71-1.43)	65.38	0.81	0.84 (0.33-2.004)	0.94 (0.65.1.23)
F (n= 5)	60	0.671	1.57 (0.31-9.09)	1.23 (0.46-1.94)	100	0.07	∞ (1.05-∞)	1.75 (0.97-16.38)	100	0.17	∞ (0.68-∞)	1.49 (0.83-6.77)
G (n= 3)	33.33	>0.99	0.50 (0.03-4.48)	0.67 (0.12-1.66)	66.67	>0.99	1.41 (0.16-20.89)	1.13 (0.35-1.70)	66.67	>0.99	0.92 (0.10-13.77)	0.97 (0.30-1.43)
Phylogenetic Group	fyuA				iucD				iha
	%	p	OR (95% CI)	RR (95% CI)	%	p	OR (95% CI)	RR (95% CI)	%	p	OR (95% CI)	RR (95% CI)
? (n= 6)	83.33	0.41	2.89 (0.37-34.8)	1.31 (0.68-1.66)	66.67	>0.99	1.28 (0.28-6.96)	1.09 (0.48-1.57)	83.33	0.23	4.09 (0.52-48.99)	1.51 (0.78-1.96)
A (n= 27)	51.58	0.17	0.51 (0.20-1.28)	0.76 (0.49-1.06)	51.85	0.27	0.61 (0.25-1.51)	0.81 (0.52-1.14)	48.15	0.38	0.65 (0.26-1.57)	0.82 (0.51-1.19)
B1 (n= 14)	42.86	0.08	0.37 (0.11-1.22)	0.64 (0.31-1.03)	35.71	0.04	0.30 (0.11-0.99)	0.55 (0.25-0.97)	42.86	0.39	0.54 (0.17-1.77)	0.73 (0.36-1.20)
B2 (n= 36)	80.56	0.02	3.02 (1.26-7.59)	1.39 (1.07-1.7)	75	0.04	2.4 (1.003-5.62)	1.35 (1.01-1.74)	75	<0.01	3.13 (1.32-7.31)	1.53 (1.13-2.02)
C (n= 1)	100	>0.99	∞ (0.06-∞)	1.56 (0.32-7.12)	0	0.38	0 (0-5.72)	0 (0-1.30)	0	0.43	0 (0-6.97)	0 (0-1.42)
Clade I (n= 8)	50	0.45	0.53 (0.14-1.91)	0.76 (0.32-1.24)	62.5	>0.99	1.06 (0.26-4.17)	1.024 (0.49-1.48)	25	0.07	0.23 (0.04-0.99)	0.42 (0.12-1.03)
D (n= 26)	61.54	0.81	0.86 (0.35-2.15)	0.94 (0.64-1.26)	61.54	>0.99	1.02 (0.41-2.54)	1.009 (0.67-1.35)	46.15	0.27	0.59 (0.26-1.45)	0.78 (0.47-1.15)
F (n= 5)	80	0.65	2.28 (0.35-28.54)	1.25 (0.58-1.63)	80	0.64	2.63 (0.41-32.78)	1.32 (0.61-1.73)	80	0.38	3.22 (0.50-40.09)	1.44 (0.66-1.91)
G (n= 3)	66.67	>0.99	1.11 (0.12-16.48)	1.03 (0.32-1.53)	66.67	>0.99	1.28 (0.14-18.9)	1.09 (0.33-1.62)	66.67	>0.99	1.56 (0.17-023)	1.18 (0.36-1.78)
Phylogenetic Group	iutA				feoB
	%	p	OR (95% CI)	RR (95% CI)	%	p	OR (95% CI)	RR (95% CI)
? (n= 6)	16.67	0.41	0.34 (0.02-2.69)	0.45 (0.08-1.60)	100	>0.99	NA	1 (0.60-1.03)
A (n= 27)	44.44	0.36	1.6 (0.70-3.86)	1.33 (0.77-2.12)	100	>0.99	NA	1 (0.87-1.03)
B1 (n= 14)	21.43	0.37	0.45 (0.13-1.64)	0.57 (0.19-1.33)	100	>0.99	NA	1 (0.78-1.03)
B2 (n= 36)	33.33	0.83	0.86 (0.36-1.97)	0.90 (0.51-1.49)	100	>0.99	NA	1 (0.90-1.04)
C (n= 1)	0	>0.99	0 (0-16.2)	0 (0-2.30)	100	>0.99	NA	1 (0.20-1.03)
Clade I (n= 8)	50	0.45	1.87 (0.52-6.69)	1.43 (0.60-2.48)	100	>0.99	NA	1 (0.67-1.03)
D (n= 26)	29.92	0.36	0.60 (0.23-1.56)	0.70 (0.34-1.3)	100	>0.99	NA	1 (0.87-1.03)
F (n= 5)	80	0.05	7.80 (1.20-96.46)	2.36 (1.07-3.38)	100	>0.99	NA	1 (0.56-1.03)
G (n= 3)	66.67	0.29	3.72 (0.41-54.48)	1.90 (0.58-3.05)	100	>0.99	NA	1 (0.43-1.03)
The p-value was obtained using Fisher’s exact test. OR: Odds Ratio; RR: Relative Risk; CI: Confidence Interval; NA: Not available. Statistically significant results showing lower gene prevalence in that specific phylogenetic group are highlighted in green. Statistically significant results showing higher gene prevalence in that specific phylogenetic group are highlighted in purple.
